# Supplementary material for: Silencing DTX3L Inhibits the Progression of Cervical Carcinoma by Regulating PI3K/AKT/mTOR Signaling Pathway
Source: Int J Mol Sci. 2023 Jan 3;24(1):861. doi: 10.3390/ijms24010861 (PMC9821498; doi:10.3390/ijms24010861)
Supplement: Supplementary file 1 [file ijms-24-00861-s001.zip › Table S1.xlsx]

## Sheet: Sheet1
protein name	gene name	logFoldChange	P-Value	Protein Class
Histone-binding protein RBBP4	RBBP4	1.99147	6.76913e-07
Putative RNA-binding protein Luc7-like 2	LUC7L2	1.79469	6.7961e-05
E3 ubiquitin-protein ligase DTX3L	DTX3L	1.70377	9.56683e-05	ubiquitin-protein ligase
cathepsin C	CTSC	1.16528	9.96099e-05	cysteine protease
ATPase Na+/K+ transporting subunit beta 1	ATP1B1	1.67875	0.000238916	primary active transporter
Prostaglandin E synthase 3	P23	1.9545	0.000360009	chaperone
Mannosyl-oligosaccharide glucosidase	GCS1	1.03605	0.000380473	glucosidase
integrin subunit beta 6	ITGB6	1.7364	0.000653392	integrin
DnaJ heat shock protein family (Hsp40) member B11	DNAJB11	1.65965	0.000662431	chaperone
eukaryotic translation initiation factor 1A X-linked	EIF1AX	1.50602	0.000699196	translation initiation factor
NODAL modulator 1	NOMO1	1.44967	0.000884322
interferon gamma inducible protein 16	IFI16	1.82356	0.000885322	DNA-binding transcription factor
tyrosyl-tRNA synthetase	YARS	1.64837	0.00103822	translational protein
heat shock protein family H (Hsp110) member 1	HSPH1	1.02813	0.00123262	Hsp70 family chaperone
proliferating cell nuclear antigen	PCNA	1.67209	0.00169753	DNA polymerase processivity factor
nuclear autoantigenic sperm protein	NASP	1.19494	0.00188361	chaperone
protein phosphatase 1 catalytic subunit beta	PPP1CB	1.73045	0.00189665	protein phosphatase
protein arginine methyltransferase 1	PRMT1	1.81117	0.00223054	RNA splicing factor
small nuclear ribonucleoprotein D2 polypeptide	SNRPD2	1.83349	0.00275701	RNA processing factor
3-hydroxy-3-methylglutaryl-CoA lyase	HMGCL	1.48942	0.00303033	lyase
thymopoietin	TMPO	2.045	0.00370307	peptide hormone
lymphocyte specific protein 1	LSP1	1.06958	0.00498634	non-motor actin binding protein
lymphocyte specific protein 1	SEC61A1	1.55522	0.0050417	transporter
integrin subunit alpha 2	ITGA2	1.60846	0.0051153	integrin
protein tyrosine phosphatase non-receptor type 1	PTPN1	1.02234	0.00541803	protein phosphatase
SAP domain containing ribonucleoprotein	SARNP	1.58308	0.00543112
ubiquitin C-terminal hydrolase L3	UCHL3	1.61652	0.0054486	cysteine protease
replication protein A2	RPA2	1.56568	0.00584354	DNA-directed RNA polymerase
fructose-bisphosphatase 1	FBP1	2.16125	0.0062159	carbohydrate phosphatase
TATA-box binding protein associated factor 15	TAF15	1.13108	0.00650787	RNA metabolism protein
EWS RNA binding protein 1	EWSR1	1.68183	0.00663322	RNA metabolism protein
RNA binding motif protein 39	RBM39	1.37292	0.00676075	RNA splicing factor
glutamine--fructose-6-phosphate transaminase 1	GFPT1	1.51303	0.00691768	transaminase
SUMO1 activating enzyme subunit 1	SAE1	1.44255	0.00696989	ubiquitin-protein ligase
CD74 antigen	CD74	1.62191	0.00748679	scaffold/adaptor protein
transmembrane p24 trafficking protein 7	TMED7	1.63505	0.00754742	vesicle coat protein
acyl-CoA dehydrogenase medium chain	ACADM	1.47656	0.00756152	dehydrogenase
CDV3 homolog	CDV3	1.47183	0.0077254
RNA binding motif protein 8A	RBM8	1.58226	0.00796076
IFI30 lysosomal thiol reductase	IFI30	1.02438	0.00845526	reductase
guanine monophosphate synthase	GMPS	1.78633	0.00851675	ligase
pre-mRNA processing factor 8	PRPF8	1.42289	0.00858509
desmoglein 2	DSG2	2.23445	0.00868878	cadherin
TAP binding protein	TAPBP	1.24025	0.00940711	immunoglobulin receptor superfamily
structural maintenance of chromosomes 3	SMC3	1.22231	0.00984327
desmin	DES	-1.37004	0.00557015	intermediate filament
